# Supplementary material for: Nrg4 promotes fuel oxidation and a healthy adipokine profile to ameliorate diet-induced metabolic disorders
Source: Mol Metab. 2017 Jun 21;6(8):863–72. doi: 10.1016/j.molmet.2017.03.016 (PMC5518721; doi:10.1016/j.molmet.2017.03.016)
Supplement: Supplementary file 1 [file mmc1.xlsx]

## Sheet: Tg eWAT
Supplementary Table S1. List of eWAT genes altered in Nrg4 transgenic mice.
WT	WT	WT	TG	TG	TG		Up/Down	Log2 (Fold change)		EntrezGene	Symbol	Name
9.38909	9.46182	9.5617	8.80838	8.73202	8.74781		Down	-0.708135		13430	Dnm2	dynamin 2
7.73974	7.63016	7.77006	6.94803	7.00637	7.10148		Down	-0.694694		16201	Ilf3	interleukin enhancer binding factor 3
8.63617	8.83541	8.77565	7.90329	8.05692	8.01235		Down	-0.758225		66102	Cxcl16	chemokine (C-X-C motif) ligand 16
8.02118	8.18348	8.32294	7.0215	6.95575	7.24439		Down	-1.10199		21897	Tlr1	toll-like receptor 1
8.07983	8.04196	8.15095	7.18914	7.00076	7.38932		Down	-0.897841		383435	Ms4a14	membrane-spanning 4-domains, subfamily A, member 14
7.55228	7.7081	8.0817	6.70134	6.51279	6.53452		Down	-1.19781		100038850	Trav9d-3	T cell receptor alpha variable 9D-3
7.48549	7.42645	7.43983	6.67617	6.97206	6.71671		Down	-0.662273		20540	Slc7a7	solute carrier family 7 (cationic amino acid transporter, y+ system), member 7
7.34871	7.40734	7.33876	6.28615	6.27878	6.6965		Down	-0.944462		50868	Keap1	kelch-like ECH-associated protein 1
9.18958	9.08655	9.22649	8.11677	8.33171	8.58829		Down	-0.821948		14744	Gpr65	G-protein coupled receptor 65
8.83001	8.80756	9.10692	7.62732	7.77906	8.17414		Down	-1.05466		54725	Cadm1	cell adhesion molecule 1
7.27764	7.11598	7.04685	5.35479	6.04092	6.05795		Down	-1.32894		667772	Myh15	myosin, heavy chain 15
8.67411	8.79493	8.9861	7.60382	7.81122	8.14114		Down	-0.966319		14129	Fcgr1	Fc receptor, IgG, high affinity I
9.94753	9.90979	10.2132	9.18188	9.38647	9.47687		Down	-0.675105		17084	Ly86	lymphocyte antigen 86
7.81395	7.93418	8.07092	7.2703	7.4835	7.14139		Down	-0.641291		68682	Slc44a2	solute carrier family 44, member 2
9.46805	9.63935	9.46934	8.91278	8.99472	8.57881		Down	-0.69681		19139	Prps1	phosphoribosyl pyrophosphate synthetase 1
7.81044	7.87793	8.07341	7.12901	7.06825	7.45755		Down	-0.702319		24055	Sh3bp2	SH3-domain binding protein 2
9.33757	9.39144	9.66891	8.61062	8.83588	8.95057		Down	-0.666947		12262	C1qc	complement component 1, q subcomponent, C chain
8.28818	8.09554	8.44668	7.23915	7.48176	7.71899		Down	-0.796833		64214	Rgs18	regulator of G-protein signaling 18
7.31317	7.55635	7.76385	5.85264	6.19036	6.70926		Down	-1.29371		545205	Olfr111	olfactory receptor 111
8.12488	8.22634	8.18994	7.5347	7.61512	7.08304		Down	-0.76943		103172	Chchd10	coiled-coil-helix-coiled-coil-helix domain containing 10
7.74707	7.64394	7.69678	6.8569	6.88973	7.31591		Down	-0.675085		233115	Dpy19l3	dpy-19-like 3 (C. elegans)
8.8308	9.18801	8.73797	8.15205	8.07918	8.36241		Down	-0.721049		24108	Ubd	ubiquitin D
8.01381	8.02096	8.45824	7.42774	7.43941	7.58385		Down	-0.680668		93692	Glrx	glutaredoxin
9.14863	8.94754	9.43972	7.86185	8.2793	8.44847		Down	-0.982093		692165	Igkv10-96	immunoglobulin kappa variable 10-96
7.91352	7.48118	7.92768	7.07515	7.19814	7.10513		Down	-0.647985		73656	Ms4a6c	membrane-spanning 4-domains, subfamily A, member 6C
7.02021	7.11508	7.41715	6.26816	6.48537	6.66822		Down	-0.710231		12522	Cd83	CD83 antigen
9.64405	9.85329	9.92143	8.81877	9.0397	9.35671		Down	-0.734527		18792	Plau	plasminogen activator, urokinase
7.79519	7.51123	7.59977	6.8327	6.73159	7.22079		Down	-0.707036		79201	Tnfrsf23	tumor necrosis factor receptor superfamily, member 23
7.75296	7.18984	6.98007	6.44525	6.05406	6.26236		Down	-1.05373		624219	Gm6484	predicted gene 6484
7.60384	7.62972	7.77069	6.59787	6.88835	7.23901		Down	-0.759669		12475	Cd14	CD14 antigen
9.62977	9.53123	9.98611	8.14652	8.43797	9.0497		Down	-1.17097		12517	Cd72	CD72 antigen
9.99377	9.81414	9.79127	8.85357	8.83236	9.44702		Down	-0.822077		214854	Neurl3	neuralized homolog 3 homolog (Drosophila)
8.57765	8.7603	7.7578	7.13738	7.17127	6.5945		Down	-1.39754		67717	Lipf	lipase, gastric
9.18077	9.40102	9.49959	8.19227	8.4784	8.87628		Down	-0.844816		109225	Ms4a7	membrane-spanning 4-domains, subfamily A, member 7
7.71421	7.38407	7.86463	6.83666	6.90634	7.18425		Down	-0.678553		18605	Enpp1	ectonucleotide pyrophosphatase/phosphodiesterase 1
7.2767	7.40772	7.60626	5.81763	6.1207	6.84769		Down	-1.16822		380732	Milr1	mast cell immunoglobulin like receptor 1
7.59303	7.45469	7.94556	6.73948	7.00651	7.16344		Down	-0.694617		14369	Fzd7	frizzled homolog 7 (Drosophila)
8.09812	7.92997	7.39366	7.12154	6.95131	6.96729		Down	-0.793869		223917	Krt79	keratin 79
8.90025	8.7863	8.51144	8.34954	8.01102	7.89057		Down	-0.648953		232493	Gys2	glycogen synthase 2
7.53094	7.51338	7.41621	6.45142	6.64789	7.14604		Down	-0.738392		21973	Top2a	topoisomerase (DNA) II alpha
7.70076	7.3997	7.54254	6.54435	6.58864	7.1812		Down	-0.77627		72119	Tpx2	TPX2, microtubule-associated protein homolog (Xenopus laevis)
8.53508	8.46856	8.03744	7.33644	7.74897	7.77339		Down	-0.727424		19416	Rasd1	RAS, dexamethasone-induced 1
7.45272	7.27885	7.40756	6.49003	6.4752	7.07347		Down	-0.700144		233406	Prc1	protein regulator of cytokinesis 1
10.5143	10.671	10.9222	9.63788	9.89659	10.2894		Down	-0.761158		13733	Emr1	EGF-like module containing, mucin-like, hormone receptor-like sequence 1
7.82444	8.05741	7.33993	7.06594	6.97252	7.04183		Down	-0.71383		20962	Sycp3	synaptonemal complex protein 3
7.91947	7.83706	8.19064	6.84034	6.87589	7.59021		Down	-0.880241		14421	B4galnt1	beta-1,4-N-acetyl-galactosaminyl transferase 1
9.48629	9.30209	8.7737	8.58243	8.43448	8.24864		Down	-0.765514		63993	Slc5a7	solute carrier family 5 (choline transporter), member 7
8.5839	8.53968	8.80594	7.57271	7.71834	8.305		Down	-0.777818		23880	Fyb	FYN binding protein
7.59577	7.43991	7.42139	6.54698	6.48583	7.18314		Down	-0.747038		67052	Ndc80	NDC80 homolog, kinetochore complex component (S. cerevisiae)
8.13878	8.02484	8.45254	6.87657	7.05407	7.76803		Down	-0.972492		15162	Hck	hemopoietic cell kinase
8.51027	8.59388	8.63207	7.45584	7.75632	8.25115		Down	-0.757644		107321	Lpxn	leupaxin
9.63144	9.60179	9.91471	8.67166	8.85285	9.37572		Down	-0.749234		170744	Tlr8	toll-like receptor 8
9.71171	9.48762	9.5789	8.54464	8.82302	9.28041		Down	-0.710056		19735	Rgs2	regulator of G-protein signaling 2
7.78339	7.66472	8.0377	6.86193	6.92877	7.50385		Down	-0.730423		217303	Cd300a	CD300A antigen
8.66063	8.79671	9.07115	7.90776	8.13653	8.49846		Down	-0.661915		16331	Inpp5d	inositol polyphosphate-5-phosphatase D
8.26877	8.09459	8.29975	7.02974	7.3137	7.89019		Down	-0.809831		12273	C5ar1	complement component 5a receptor 1
9.07221	8.90212	9.23405	7.7112	7.87537	8.68873		Down	-0.977694		241452	Dhrs9	dehydrogenase/reductase (SDR family) member 9
8.11048	8.10756	8.36183	7.23327	7.43866	7.90664		Down	-0.667101		105727	Slc38a1	solute carrier family 38, member 1
8.61303	8.7038	8.92139	7.04197	7.4811	8.27427		Down	-1.14696		226409	Zranb3	zinc finger, RAN-binding domain containing 3
7.91825	7.93709	8.38419	7.15652	7.66565	7.45575		Down	-0.65387		16069	Igj	immunoglobulin joining chain
8.63227	8.42986	8.88154	7.73218	7.7735	8.31818		Down	-0.706605		12571	Cdk6	cyclin-dependent kinase 6
8.21764	8.21274	8.80358	7.02828	7.4053	7.89171		Down	-0.969556		52855	Lair1	leukocyte-associated Ig-like receptor 1
7.46329	7.56211	7.5782	6.60787	6.60373	7.28741		Down	-0.701528		226122	Ubtd1	ubiquitin domain containing 1
7.16453	6.83818	7.43992	6.10525	6.15963	6.74822		Down	-0.809846		12774	Ccr5	chemokine (C-C motif) receptor 5
8.89767	8.67065	8.95013	7.30626	7.49399	8.44742		Down	-1.09026		56792	Stap1	signal transducing adaptor family member 1
8.67998	8.98014	9.21244	7.88372	8.44385	8.40841		Down	-0.712195		12876	Cpe	carboxypeptidase E
9.97444	10.0865	10.2233	9.12814	9.36069	9.83671		Down	-0.652904		233571	P2ry6	pyrimidinergic receptor P2Y, G-protein coupled, 6
9.3173	9.2607	9.57265	7.94724	8.41453	8.99467		Down	-0.931404		54486	Hpgds	hematopoietic prostaglandin D synthase
10.369	10.3681	10.557	9.28525	9.45565	10.1547		Down	-0.799467		232413	Clec12a	C-type lectin domain family 12, member a
10.8994	10.7712	11.0186	9.65542	9.95092	10.5925		Down	-0.830138		71602	Myo1e	myosin IE
8.6919	8.40826	7.89847	7.73757	7.38075	7.66061		Down	-0.739897		74754	Dhcr24	24-dehydrocholesterol reductase
8.24961	7.49637	7.86222	6.98211	6.9121	7.42946		Down	-0.76151		320832	Sirpb1a	signal-regulatory protein beta 1A
7.48682	7.44059	7.93918	6.16797	6.56438	7.22265		Down	-0.970533		72324	Plxdc1	plexin domain containing 1
9.69166	9.69261	9.83988	8.66656	8.88205	9.51426		Down	-0.720425		17079	Cd180	CD180 antigen
7.61176	8.55493	8.04258	7.42438	7.0759	7.30357		Down	-0.801808		16142	Iglv1	immunoglobulin lambda variable 1
7.98734	8.12251	8.39738	6.914	7.50335	7.77824		Down	-0.770543		20708	Serpinb6b	serine (or cysteine) peptidase inhibitor, clade B, member 6b
8.29404	8.1189	8.57117	7.31686	7.35858	8.0625		Down	-0.748721		382551	Cd300lh	CD300 antigen like family member H
10.9811	10.922	11.3135	10.0622	10.2638	10.8123		Down	-0.692764		12267	C3ar1	complement component 3a receptor 1
7.45044	8.44025	8.66771	7.30579	6.9155	7.16542		Down	-1.05723		16061	Igh-VJ558	immunoglobulin heavy chain (J558 family)
8.61132	8.51731	8.77685	7.31564	7.68442	8.3566		Down	-0.849608		237436	Gas2l3	growth arrest-specific 2 like 3
7.62329	7.32551	7.91696	6.80778	6.78623	7.3115		Down	-0.653415		15357	Hmgcr	3-hydroxy-3-methylglutaryl-Coenzyme A reductase
8.92128	9.00175	8.60779	9.56867	10.1413	9.21119		Up	0.796762		22339	Vegfa	vascular endothelial growth factor A
8.72522	8.80273	8.60703	9.7007	9.97831	8.96164		Up	0.835221		15360	Hmgcs2	3-hydroxy-3-methylglutaryl-Coenzyme A synthase 2
7.38373	7.22729	6.49346	8.06152	8.12986	7.56792		Up	0.884943		224419	Map3k7cl	Map3k7 C-terminal like
8.21978	8.06289	7.87668	9.01152	8.94016	8.29416		Up	0.695498		320092	E030003E18Rik	RIKEN cDNA E030003E18 gene
7.73159	8.12774	7.46076	8.91771	8.76962	8.16382		Up	0.843683		76252	Atp6v0e2	ATPase, H+ transporting, lysosomal V0 subunit E2
8.86736	8.98951	8.38496	9.74226	9.90201	9.12682		Up	0.843086		66972	Slc25a23	solute carrier family 25 (mitochondrial carrier; phosphate carrier), member 23
7.46224	7.71929	7.20257	8.29066	8.42979	7.7712		Up	0.702515		227095	Hibch	3-hydroxyisobutyryl-Coenzyme A hydrolase
9.08578	9.24672	8.81474	10.1011	10.1196	9.3513		Up	0.808241		386463	Cdsn	corneodesmosin
7.33061	7.70074	7.2533	8.21846	8.48454	7.75776		Up	0.725368		72865	Cxx1c	CAAX box 1C
8.4698	8.61814	8.381	9.2673	9.45355	8.72494		Up	0.658951		20887	Sult1a1	sulfotransferase family 1A, phenol-preferring, member 1
9.05385	9.15218	8.958	9.87415	10.0517	9.28751		Up	0.683105		117198	Ivns1abp	influenza virus NS1A binding protein
10.0202	10.1175	9.86944	10.9242	11.2052	10.2958		Up	0.805999		104776	Aldh6a1	aldehyde dehydrogenase family 6, subfamily A1
8.86291	9.00342	8.29742	9.61358	9.42318	9.25093		Up	0.707979		320365	Fry	furry homolog (Drosophila)
7.21147	6.97012	6.25367	7.90779	7.66223	7.56821		Up	0.900988		16516	Kcnj15	potassium inwardly-rectifying channel, subfamily J, member 15
6.93784	6.95267	6.81468	7.67865	8.21389	7.28535		Up	0.824232		70676	Gulp1	GULP, engulfment adaptor PTB domain containing 1
9.32475	9.01338	8.68755	9.90608	9.79552	9.43818		Up	0.7047		15426	Hoxc8	homeobox C8
8.24169	8.37876	7.09035	9.361	9.26843	8.96448		Up	1.29437		100503074	2610016A17Rik	RIKEN cDNA 2610016A17 gene
11.1528	10.9569	10.6402	11.8637	12.0671	11.3132		Up	0.831328		56072	Lgals12	lectin, galactose binding, soluble 12
8.74159	8.8437	8.81177	9.75598	9.54765	9.05922		Up	0.655262		12350	Car3	carbonic anhydrase 3
8.06724	8.01381	7.8658	9.015	9.59557	8.46984		Up	1.04452		20512	Slc1a3	solute carrier family 1 (glial high affinity glutamate transporter), member 3
9.35448	9.24347	8.80799	9.98776	9.81575	9.57661		Up	0.658062		381290	Atp2b4	ATPase, Ca++ transporting, plasma membrane 4
6.96761	7.02529	6.23802	8.12919	7.7435	7.45838		Up	1.03338		53320	Folh1	folate hydrolase 1
7.86869	8.05503	7.86039	8.76948	8.85593	8.21644		Up	0.685911		109731	Maob	monoamine oxidase B
9.10273	8.8411	8.50943	10.1911	9.45886	9.59964		Up	0.93211		29818	Hspb7	heat shock protein family, member 7 (cardiovascular)
7.33361	7.55036	7.12202	8.39502	8.66619	7.79569		Up	0.950302		380660	Acss3	acyl-CoA synthetase short-chain family member 3
8.75769	8.9131	8.78057	9.81094	9.80041	9.13792		Up	0.765965		14261	Fmo1	flavin containing monooxygenase 1
7.5285	7.77495	6.95304	8.42767	8.62364	8.11422		Up	0.969678		76969	Chst1	carbohydrate (keratan sulfate Gal-6) sulfotransferase 1
9.40896	9.56878	9.11718	10.3672	10.4166	9.79249		Up	0.827102		20272	Scn7a	sodium channel, voltage-gated, type VII, alpha
9.32229	9.36788	9.0212	10.2397	10.2946	9.64415		Up	0.822341		76187	Adhfe1	alcohol dehydrogenase, iron containing, 1
7.73395	7.91898	7.72426	8.80446	9.04189	8.2348		Up	0.901322		56357	Ivd	isovaleryl coenzyme A dehydrogenase
7.49604	7.65465	6.96282	9.07088	9.19814	8.15718		Up	1.43756		223649	Nrbp2	nuclear receptor binding protein 2
8.79295	8.8042	8.43106	9.39802	9.51418	9.08757		Up	0.657184		233103	4931406P16Rik	RIKEN cDNA 4931406P16 gene
7.36353	7.19656	7.01656	8.36314	7.70982	7.93099		Up	0.8091		666048	Trabd2b	TraB domain containing 2B
9.63821	9.53369	9.57188	10.5611	10.8048	10.019		Up	0.880353		14057	Sfxn1	sideroflexin 1
6.79849	7.18452	6.84879	8.10158	8.28406	7.48797		Up	1.01394		12263	C2	complement component 2 (within H-2S)
8.08491	8.34932	7.8971	9.02782	9.12551	8.5911		Up	0.804369		109979	Art3	ADP-ribosyltransferase 3
8.42817	8.53527	8.40069	9.85544	10.1159	9.06784		Up	1.22501		83453	Chrdl1	chordin-like 1
7.50633	7.90816	7.38554	8.15819	8.34511	8.23816		Up	0.647141		17110	Lyz1	lysozyme 1
7.24721	7.32664	6.79617	8.37742	8.19429	7.73535		Up	0.979011		12038	Bche	butyrylcholinesterase
8.6561	8.55863	8.61939	9.50428	9.83806	9.08308		Up	0.863765		56349	Net1	neuroepithelial cell transforming gene 1
6.96387	6.78526	6.40264	7.75553	7.64387	7.29456		Up	0.847396		320923	Mtap7d3	MAP7 domain containing 3
10.1777	10.0981	9.93845	11.1714	11.2727	10.554		Up	0.927953		235344	Sik2	salt inducible kinase 2
9.55082	9.61641	9.6752	10.45	10.6893	10.0306		Up	0.775836		17684	Cited2	Cbp/p300-interacting transactivator, with Glu/Asp-rich carboxy-terminal domain, 2
8.72257	9.20424	8.50489	10.258	10.487	9.62638		Up	1.31324		18111	Nnat	neuronatin
9.01881	9.26596	9.01179	10.0638	10.2826	9.59473		Up	0.881517		70152	Mettl7a1	methyltransferase like 7A1
7.19685	7.07936	6.66952	7.92709	7.63026	7.64579		Up	0.75247		70284	2310040G07Rik	RIKEN cDNA 2310040G07 gene
8.96132	8.97892	8.784	9.67112	9.85305	9.30626		Up	0.702065		100198	H6pd	hexose-6-phosphate dehydrogenase (glucose 1-dehydrogenase)
7.34211	7.39924	7.04847	8.3101	8.24598	7.75871		Up	0.841656		320840	Negr1	neuronal growth regulator 1
9.28723	9.5213	9.28945	10.3278	10.312	9.81318		Up	0.785009		11668	Aldh1a1	aldehyde dehydrogenase family 1, subfamily A1
8.41529	8.70498	8.2822	9.46736	9.81973	9.14826		Up	1.01096		235320	Zbtb16	zinc finger and BTB domain containing 16
10.1711	9.94839	9.64727	11.0122	10.8248	10.5638		Up	0.878023		21835	Thrsp	thyroid hormone responsive
7.78751	7.79437	7.7635	8.55681	8.76619	8.24132		Up	0.73965		77113	Klhl2	kelch-like 2, Mayven
9.65486	9.75185	9.32851	10.3934	10.422	10.1572		Up	0.745773		70335	Reep6	receptor accessory protein 6
8.60475	8.969	8.45045	9.93489	9.8929	9.44502		Up	1.08287		29811	Ndrg2	N-myc downstream regulated gene 2
9.15885	9.56369	9.11119	10.1936	10.0107	10.0005		Up	0.790378		57262	Retnla	resistin like alpha
9.49347	9.28357	8.94216	10.8026	10.3957	10.1964		Up	1.22515		57440	Ehd3	EH-domain containing 3
10.3122	9.77334	9.7082	11.7379	12.0263	11.1648		Up	1.71173		13106	Cyp2e1	cytochrome P450, family 2, subfamily e, polypeptide 1
11.3316	11.678	11.1627	12.3438	12.3327	12.193		Up	0.899057		57264	Retn	resistin
8.15509	8.34414	8.12378	9.05035	9.1934	8.77685		Up	0.799194		231670	Fbxo21	F-box protein 21
7.14611	7.39721	7.42344	9.33659	10.2603	9.07247		Up	2.23421		58909	Fam13a	family with sequence similarity 13, member A
7.13466	6.98891	7.36136	8.11815	8.25894	7.89575		Up	0.929302		17295	Met	met proto-oncogene
7.40467	7.57099	7.56708	8.48354	8.65122	8.18093		Up	0.924316		21824	Thbd	thrombomodulin
7.20244	7.38441	7.12996	8.68622	8.56879	8.10435		Up	1.21419		67484	Eepd1	endonuclease/exonuclease/phosphatase family domain containing 1
7.87326	7.89929	7.47022	9.80311	9.7703	9.04415		Up	1.7916		110595	Timp4	tissue inhibitor of metalloproteinase 4
7.8579	7.97829	7.76056	8.91894	9.26497	8.75717		Up	1.11478		235493	Fam214a	family with sequence similarity 214, member A
7.65693	7.68766	7.58927	8.61702	8.47148	8.23601		Up	0.796885		110095	Pygl	liver glycogen phosphorylase
8.45809	8.43553	8.37142	9.16905	9.20558	8.93014		Up	0.679908		110078	Pygb	brain glycogen phosphorylase
7.44325	7.37664	7.44405	8.53145	8.15863	8.25038		Up	0.892179		382207	Jade3	jade family PHD finger 3
8.62825	9.22244	8.48701	11.1041	11.3446	10.7293		Up	2.28013		11537	Cfd	complement factor D (adipsin)
8.6753	8.66308	8.46817	9.49671	9.37419	9.26558		Up	0.776646		107476	Acaca	acetyl-Coenzyme A carboxylase alpha
8.19724	8.27776	8.27706	9.51379	9.4143	9.08626		Up	1.08743		494504	Apcdd1	adenomatosis polyposis coli down-regulated 1
9.97908	10.2441	9.87806	11.7648	11.934	11.3856		Up	1.66108		18534	Pck1	phosphoenolpyruvate carboxykinase 1, cytosolic
8.50463	8.41471	8.41196	9.24373	9.24132	9.09002		Up	0.747921		108682	Gpt2	glutamic pyruvate transaminase (alanine aminotransferase) 2
